# Supplementary material for: The association between novel urinary kidney damage biomarkers and coronary atherosclerosis in an apparently healthy population
Source: Sci Rep. 2024 Nov 25;14:29215. doi: 10.1038/s41598-024-80321-5 (PMC11589585; doi:10.1038/s41598-024-80321-5)
Supplement: Supplementary file 1 — Supplementary Material 1 [file 41598_2024_80321_MOESM1_ESM.xlsx]

## Sheet: ST1
Table S1. The correlation matrix between urinary biomarkers, estimated glomerular filtration rate (GFR) and albumin creatinine ratio (ACR) by spearman correlation.
	GFR	ACR	KIM1/Cr	Osteopontin/Cr	DKK/Cr	EGF/Cr
GFR	1	-0.11 (<0.001)	0.01 (0.333)	0.06 (<0.001)	-0.06 (<0.001)	0.03 (0.079)
ACR		1	0.15 (<0.001)	0.05 (<0.001)	0.31 (<0.001)	0.11 (<0.001)
KIM1/Cr			1	0.44 (<0.001)	0.48 (<0.001)	0.55 (<0.001)
Osteopontin/Cr				1	0.24(<0.001)	0.27 (<0.001)
DKK/Cr					1	0.71 (<0.001)
EGF/Cr						1

## Sheet: ST2
Table S2. The association between urinary biomarkers and coronary computed tomography angiography scale group and coronary artery calcium score group in participants without kidney disease
	Model 1	Model 2	Model 3
Outcome	Odds ratio (95% CI)	Odds ratio (95% CI)	Odds ratio (95% CI)
	CCTA group
Urinary KIM1/Cr (n=4276)	1.31(1.12,1.52)	1.24(1.06,1.45)	1.22(1.04,1.43)
Urinary Osteopontin/Cr (n=8873)	1.10(1.05,1.16)	1.09(1.03,1.15)	1.06(1.00,1.12)
Urinary DKK/Cr (n=8873)	1.03(0.99,1.08)	1.01(0.97,1.06)	0.99(0.95,1.04)
Urinary EGF/Cr (n=4278)	0.86(0.75,0.98)	0.79(0.69,0.91)	0.86(0.74,0.99)
	CACS group
Urinary KIM1/Cr (n=4379)	1.34(1.15,1.55)	1.26(1.08,1.47)	1.25(1.07,1.47)
Urinary Osteopontin/Cr (n=8955)	1.10(1.04,1.16)	1.07(1.01,1.13)	1.03(0.98,1.09)
Urinary DKK/Cr (n=8955)	1.01(0.97,1.06)	0.98(0.93,1.02)	0.96(0.91,1.00)
Urinary EGF/Cr (n=4381)	0.86(0.75,0.99)	0.80(0.69,0.92)	0.86(0.74,1.00)

## Sheet: ST3
Table S3. The association between urinary biomarkers and coronary computed tomography angiography scale group, and coronary artery calcium score group in participants without kidney disease and albuminuria
	Model 1	Model 2	Model 3
Outcome	Odds ratio (95% CI)	Odds ratio (95% CI)	Odds ratio (95% CI)
	CCTA group
Urinary KIM1/Cr (n=3825)	1.27(1.07,1.49)	1.23(1.05,1.45)	1.22(1.03,1.44)
Urinary Osteopontin/Cr (n=7424)	1.08(1.02,1.15)	1.07(1.01,1.14)	1.05(0.99,1.11)
Urinary DKK/Cr (n=7424)	1.02(0.97,1.07)	1.01(0.96,1.06)	0.99(0.95,1.05)
Urinary EGF/Cr (n=3825)	0.87(0.75,1.01)	0.81(0.70,0.95)	0.87(0.75,1.02)
	CACS group
Urinary KIM1/Cr (n=3926)	1.26(1.07,1.48)	1.21(1.03,1.43)	1.22(1.03,1.44)
Urinary Osteopontin/Cr (n=7513)	1.08(1.01,1.14)	1.06(1.00,1.12)	1.03(0.97,1.09)
Urinary DKK/Cr (n=7513)	0.99(0.94,1.03)	0.97(0.92,1.01)	0.95(0.90,1.00)
Urinary EGF/Cr (n=3926)	0.87(0.75,1.01)	0.82(0.71,0.96)	0.88(0.75,1.03)

## Sheet: ST4
Table S4. The association between urinary biomarkers and coronary computed tomography angiography scale group, and coronary artery calcium score group in participants without kidney disease, albuminuria or previous cardiovascular disease or hypertension or diabetes mellitus
	Model 1	Model 2	Model 3
Outcome	Odds ratio (95% CI)	Odds ratio (95% CI)	Odds ratio (95% CI)
	CCTA group
Urinary KIM1/Cr (n=2911)	1.11(1.03,1.19)	1.10(1.02,1.18)	1.10(1.02,1.19)
Urinary Osteopontin/Cr (n=5594)	1.07(1.00,1.14)	1.06(0.99,1.13)	1.03(0.96,1.11)
Urinary DKK/Cr (n=5594)	1.01(0.95,1.07)	0.99(0.94,1.05)	0.97(0.92,1.03)
Urinary EGF/Cr (n=2911)	0.86(0.72,1.03)	0.81(0.68,0.97)	0.83(0.69,0.99)
	CACS group
Urinary KIM1/Cr (n=2887)	1.26(1.03,1.54)	1.23(1.00,1.50)	1.24(1.01,1.53)
Urinary Osteopontin/Cr (n=5529)	1.04(0.97,1.12)	1.03(0.96,1.10)	1.01(0.94,1.08)
Urinary DKK/Cr (n=5529)	0.98(0.93,1.04)	0.97(0.91,1.03)	0.95(0.89,1.00)
Urinary EGF/Cr (n=2887)	0.93(0.78,1.11)	0.89(0.74,1.07)	0.91(0.76,1.10)
